# Supplementary material for: The WAVE Regulatory Complex Is Required to Balance Protrusion and Adhesion in Migration
Source: Cells. 2020 Jul 7;9(7):1635. doi: 10.3390/cells9071635 (PMC7407199; doi:10.3390/cells9071635)
Supplement: Supplementary file 1 [file cells-09-01635-s001.zip]

Archive with 9 entries (6 files):
- cells-837410_Supplementary material/__MACOSX/
- cells-837410_Supplementary material/__MACOSX/S Movies/
- cells-837410_Supplementary material/__MACOSX/S Movies/._S. Movie 4 Nckap1 KO migration transition.avi
- cells-837410_Supplementary material/cells-837410-Supplementary Material-Figures.pdf
- cells-837410_Supplementary material/S Movies/
- cells-837410_Supplementary material/S Movies/S. Movie 1 Retrograde flow.avi
- cells-837410_Supplementary material/S Movies/S. Movie 2 - Focal adhesion turnover.avi
- cells-837410_Supplementary material/S Movies/S. Movie 3 Random migration.avi
- cells-837410_Supplementary material/S Movies/S. Movie 4 Nckap1 KO migration transition.avi
